# Supplementary material for: Identification of novel gene signature for lung adenocarcinoma by machine learning to predict immunotherapy and prognosis
Source: Front Immunol. 2023 Jul 31;14:1177847. doi: 10.3389/fimmu.2023.1177847 (PMC10424935; doi:10.3389/fimmu.2023.1177847)
Supplement: Supplementary file 7 [file Table_1.xlsx]

## Sheet: Table S1
Table S1. The DEGs of five immune cells
Tag	p_val	avg_logFC	pct.1	pct.2	p_val_adj	cluster	gene	pct.diff
LYZ	0	2.88403	0.981	0.438	0	Monocytes/macrophages	LYZ	0.543
APOC1	0	2.7235	0.939	0.277	0	Monocytes/macrophages	APOC1	0.662
MRC1	0	2.58961	0.912	0.236	0	Monocytes/macrophages	MRC1	0.676
C1QB	0	2.56875	0.95	0.298	0	Monocytes/macrophages	C1QB	0.652
APOE	0	2.49366	0.897	0.268	0	Monocytes/macrophages	APOE	0.629
C1QC	0	2.31903	0.919	0.145	0	Monocytes/macrophages	C1QC	0.774
AC020656.1	0	2.30305	0.795	0.192	0	Monocytes/macrophages	AC020656.1	0.603
TYROBP	0	2.24223	0.995	0.406	0	Monocytes/macrophages	TYROBP	0.589
FTL	0	2.20135	1	0.984	0	Monocytes/macrophages	FTL	0.016
CTSB	0	2.17383	0.985	0.57	0	Monocytes/macrophages	CTSB	0.415
C1QA	0	2.15322	0.936	0.264	0	Monocytes/macrophages	C1QA	0.672
GPNMB	0	2.1527	0.908	0.181	0	Monocytes/macrophages	GPNMB	0.727
CCL18	0	2.03406	0.553	0.164	0	Monocytes/macrophages	CCL18	0.389
MS4A7	0	2.03171	0.888	0.094	0	Monocytes/macrophages	MS4A7	0.794
IGSF6	0	2.03052	0.969	0.21	0	Monocytes/macrophages	IGSF6	0.759
FCER1G	0	1.96389	0.97	0.259	0	Monocytes/macrophages	FCER1G	0.711
ALOX5AP	0	1.9359	0.895	0.236	0	Monocytes/macrophages	ALOX5AP	0.659
FN1	0	1.90808	0.686	0.203	0	Monocytes/macrophages	FN1	0.483
CYBB	0	1.90388	0.933	0.178	0	Monocytes/macrophages	CYBB	0.755
TREM2	0	1.84965	0.868	0.107	0	Monocytes/macrophages	TREM2	0.761
PSAP	0	1.81055	0.991	0.791	0	Monocytes/macrophages	PSAP	0.2
ACP5	0	1.8077	0.861	0.264	0	Monocytes/macrophages	ACP5	0.597
MSR1	0	1.80028	0.814	0.097	0	Monocytes/macrophages	MSR1	0.717
FBP1	0	1.79446	0.84	0.548	0	Monocytes/macrophages	FBP1	0.292
GRN	0	1.78899	0.966	0.545	0	Monocytes/macrophages	GRN	0.421
CTSD	0	1.78183	0.961	0.686	0	Monocytes/macrophages	CTSD	0.275
MARCO	0	1.78032	0.669	0.125	0	Monocytes/macrophages	MARCO	0.544
VSIG4	0	1.75236	0.811	0.096	0	Monocytes/macrophages	VSIG4	0.715
LAPTM5	0	1.73573	0.95	0.217	0	Monocytes/macrophages	LAPTM5	0.733
CTSS	0	1.73511	0.986	0.659	0	Monocytes/macrophages	CTSS	0.327
OLR1	0	1.65408	0.819	0.093	0	Monocytes/macrophages	OLR1	0.726
FABP5	0	1.64071	0.867	0.312	0	Monocytes/macrophages	FABP5	0.555
FCGR3A	0	1.64036	0.764	0.071	0	Monocytes/macrophages	FCGR3A	0.693
RETN	0	1.6338	0.501	0.162	0	Monocytes/macrophages	RETN	0.339
CTSC	0	1.62904	0.918	0.471	0	Monocytes/macrophages	CTSC	0.447
AIF1	0	1.62015	0.953	0.195	0	Monocytes/macrophages	AIF1	0.758
LPL	0	1.6178	0.7	0.111	0	Monocytes/macrophages	LPL	0.589
MNDA	0	1.60865	0.892	0.141	0	Monocytes/macrophages	MNDA	0.751
SRGN	0	1.59158	0.961	0.301	0	Monocytes/macrophages	SRGN	0.66
NCF2	0	1.54821	0.84	0.118	0	Monocytes/macrophages	NCF2	0.722
CD68	0	1.54776	0.819	0.078	0	Monocytes/macrophages	CD68	0.741
S100A9	0	1.52828	0.769	0.195	0	Monocytes/macrophages	S100A9	0.574
CD14	0	1.50049	0.652	0.088	0	Monocytes/macrophages	CD14	0.564
MCEMP1	0	1.48678	0.565	0.065	0	Monocytes/macrophages	MCEMP1	0.5
FTH1	0	1.48361	1	0.986	0	Monocytes/macrophages	FTH1	0.014
CAPG	0	1.48012	0.92	0.355	0	Monocytes/macrophages	CAPG	0.565
CSTB	0	1.4379	0.947	0.701	0	Monocytes/macrophages	CSTB	0.246
CCDC88A	0	1.41193	0.856	0.182	0	Monocytes/macrophages	CCDC88A	0.674
CTSL	0	1.39498	0.741	0.177	0	Monocytes/macrophages	CTSL	0.564
PLIN2	0	1.38605	0.769	0.24	0	Monocytes/macrophages	PLIN2	0.529
S100A4	0	1.37059	0.968	0.566	0	Monocytes/macrophages	S100A4	0.402
DAB2	0	1.34226	0.89	0.406	0	Monocytes/macrophages	DAB2	0.484
TSPO	0	1.34113	0.927	0.552	0	Monocytes/macrophages	TSPO	0.375
VIM	0	1.33682	0.995	0.781	0	Monocytes/macrophages	VIM	0.214
SAMHD1	0	1.32245	0.871	0.206	0	Monocytes/macrophages	SAMHD1	0.665
MS4A4A	0	1.32207	0.712	0.062	0	Monocytes/macrophages	MS4A4A	0.65
HLA-DRA	0	1.31671	0.999	0.934	0	Monocytes/macrophages	HLA-DRA	0.065
ITGB2	0	1.3074	0.863	0.223	0	Monocytes/macrophages	ITGB2	0.64
CD52	0	1.30155	0.881	0.437	0	Monocytes/macrophages	CD52	0.444
C1orf162	0	1.30111	0.773	0.102	0	Monocytes/macrophages	C1orf162	0.671
SNX10	0	1.28329	0.77	0.151	0	Monocytes/macrophages	SNX10	0.619
SH3BGRL3	0	1.27705	0.981	0.703	0	Monocytes/macrophages	SH3BGRL3	0.278
S100A8	0	1.26981	0.501	0.044	0	Monocytes/macrophages	S100A8	0.457
MAFB	0	1.26689	0.676	0.226	0	Monocytes/macrophages	MAFB	0.45
CTSZ	0	1.25944	0.943	0.565	0	Monocytes/macrophages	CTSZ	0.378
SPI1	0	1.25552	0.812	0.126	0	Monocytes/macrophages	SPI1	0.686
PTPRC	0	1.2492	0.92	0.23	0	Monocytes/macrophages	PTPRC	0.69
LGALS1	0	1.24818	0.938	0.613	0	Monocytes/macrophages	LGALS1	0.325
PLXDC2	0	1.24503	0.723	0.078	0	Monocytes/macrophages	PLXDC2	0.645
FCGR2A	0	1.24422	0.794	0.233	0	Monocytes/macrophages	FCGR2A	0.561
CYBA	0	1.24348	0.952	0.539	0	Monocytes/macrophages	CYBA	0.413
HLA-DQA1	0	1.24153	0.971	0.604	0	Monocytes/macrophages	HLA-DQA1	0.367
LIPA	0	1.2373	0.697	0.195	0	Monocytes/macrophages	LIPA	0.502
EVI2B	0	1.22602	0.819	0.151	0	Monocytes/macrophages	EVI2B	0.668
HLA-DMB	0	1.22384	0.904	0.412	0	Monocytes/macrophages	HLA-DMB	0.492
FCGR1A	0	1.21275	0.658	0.04	0	Monocytes/macrophages	FCGR1A	0.618
GPX1	0	1.21153	0.982	0.736	0	Monocytes/macrophages	GPX1	0.246
GSTO1	0	1.20747	0.845	0.326	0	Monocytes/macrophages	GSTO1	0.519
HCST	0	1.20473	0.714	0.16	0	Monocytes/macrophages	HCST	0.554
C5AR1	0	1.20169	0.626	0.063	0	Monocytes/macrophages	C5AR1	0.563
MS4A6A	0	1.19482	0.582	0.086	0	Monocytes/macrophages	MS4A6A	0.496
A2M	0	1.18492	0.689	0.133	0	Monocytes/macrophages	A2M	0.556
ALOX5	0	1.1845	0.685	0.08	0	Monocytes/macrophages	ALOX5	0.605
CD163	0	1.18262	0.64	0.041	0	Monocytes/macrophages	CD163	0.599
LAIR1	0	1.17874	0.706	0.062	0	Monocytes/macrophages	LAIR1	0.644
HLA-DRB1	0	1.17215	0.999	0.925	0	Monocytes/macrophages	HLA-DRB1	0.074
GCHFR	0	1.1669	0.677	0.258	0	Monocytes/macrophages	GCHFR	0.419
HCK	0	1.16668	0.727	0.095	0	Monocytes/macrophages	HCK	0.632
TMEM176B	0	1.1394	0.618	0.127	0	Monocytes/macrophages	TMEM176B	0.491
ATP6V1F	0	1.13884	0.863	0.403	0	Monocytes/macrophages	ATP6V1F	0.46
CSTA	0	1.13399	0.64	0.058	0	Monocytes/macrophages	CSTA	0.582
SMIM25	0	1.13019	0.624	0.055	0	Monocytes/macrophages	SMIM25	0.569
CD53	0	1.12743	0.784	0.125	0	Monocytes/macrophages	CD53	0.659
B2M	0	1.12535	1	0.985	0	Monocytes/macrophages	B2M	0.015
PTAFR	0	1.11892	0.675	0.07	0	Monocytes/macrophages	PTAFR	0.605
TGFBI	0	1.11064	0.662	0.149	0	Monocytes/macrophages	TGFBI	0.513
GRB2	0	1.10866	0.903	0.504	0	Monocytes/macrophages	GRB2	0.399
CXCL16	0	1.10866	0.784	0.374	0	Monocytes/macrophages	CXCL16	0.41
ARPC2	0	1.10118	0.98	0.745	0	Monocytes/macrophages	ARPC2	0.235
TYMP	0	1.09866	0.782	0.294	0	Monocytes/macrophages	TYMP	0.488
NUPR1	0	1.09802	0.738	0.334	0	Monocytes/macrophages	NUPR1	0.404
SLC11A1	0	1.08694	0.615	0.074	0	Monocytes/macrophages	SLC11A1	0.541
LTA4H	0	1.08398	0.769	0.428	0	Monocytes/macrophages	LTA4H	0.341
HLA-DPA1	0	1.0783	0.992	0.794	0	Monocytes/macrophages	HLA-DPA1	0.198
HLA-DRB5	0	1.07324	0.846	0.505	0	Monocytes/macrophages	HLA-DRB5	0.341
GLUL	0	1.06781	0.861	0.487	0	Monocytes/macrophages	GLUL	0.374
HLA-DQB1	0	1.05986	0.981	0.716	0	Monocytes/macrophages	HLA-DQB1	0.265
CD84	0	1.05508	0.608	0.083	0	Monocytes/macrophages	CD84	0.525
ARHGAP18	0	1.04727	0.806	0.292	0	Monocytes/macrophages	ARHGAP18	0.514
PLAUR	0	1.04485	0.63	0.092	0	Monocytes/macrophages	PLAUR	0.538
TUBA1B	0	1.03986	0.925	0.64	0	Monocytes/macrophages	TUBA1B	0.285
LCP1	0	1.03572	0.799	0.173	0	Monocytes/macrophages	LCP1	0.626
SH3BGRL	0	1.03093	0.883	0.44	0	Monocytes/macrophages	SH3BGRL	0.443
BCL2A1	0	1.02544	0.679	0.102	0	Monocytes/macrophages	BCL2A1	0.577
CST3	0	1.01566	0.997	0.873	0	Monocytes/macrophages	CST3	0.124
SLCO2B1	0	1.0149	0.573	0.041	0	Monocytes/macrophages	SLCO2B1	0.532
GMFG	0	1.01329	0.706	0.11	0	Monocytes/macrophages	GMFG	0.596
PLBD1	0	1.01263	0.604	0.087	0	Monocytes/macrophages	PLBD1	0.517
GNAI2	0	0.993785	0.909	0.461	0	Monocytes/macrophages	GNAI2	0.448
FYB1	0	0.988361	0.675	0.124	0	Monocytes/macrophages	FYB1	0.551
LY86	0	0.987124	0.638	0.089	0	Monocytes/macrophages	LY86	0.549
EMP3	0	0.984791	0.719	0.213	0	Monocytes/macrophages	EMP3	0.506
OSCAR	0	0.984319	0.582	0.052	0	Monocytes/macrophages	OSCAR	0.53
LRPAP1	0	0.979653	0.791	0.404	0	Monocytes/macrophages	LRPAP1	0.387
PLEK	0	0.966709	0.663	0.099	0	Monocytes/macrophages	PLEK	0.564
GLRX	0	0.965804	0.725	0.278	0	Monocytes/macrophages	GLRX	0.447
NOP10	0	0.959115	0.8	0.389	0	Monocytes/macrophages	NOP10	0.411
S100A11	0	0.952711	0.991	0.894	0	Monocytes/macrophages	S100A11	0.097
PILRA	0	0.949137	0.54	0.032	0	Monocytes/macrophages	PILRA	0.508
AP2S1	0	0.944439	0.781	0.323	0	Monocytes/macrophages	AP2S1	0.458
NCKAP1L	0	0.942636	0.661	0.091	0	Monocytes/macrophages	NCKAP1L	0.57
HEXB	0	0.937881	0.658	0.213	0	Monocytes/macrophages	HEXB	0.445
CD37	0	0.937477	0.691	0.13	0	Monocytes/macrophages	CD37	0.561
PPT1	0	0.932973	0.826	0.375	0	Monocytes/macrophages	PPT1	0.451
MFSD1	0	0.925909	0.7	0.218	0	Monocytes/macrophages	MFSD1	0.482
CYP27A1	0	0.919083	0.562	0.104	0	Monocytes/macrophages	CYP27A1	0.458
SERPINA1	0	0.916668	0.817	0.54	0	Monocytes/macrophages	SERPINA1	0.277
TREM1	0	0.916264	0.536	0.088	0	Monocytes/macrophages	TREM1	0.448
ZEB2	0	0.914663	0.574	0.061	0	Monocytes/macrophages	ZEB2	0.513
AKR1B1	0	0.902068	0.58	0.121	0	Monocytes/macrophages	AKR1B1	0.459
ANXA5	0	0.895568	0.912	0.599	0	Monocytes/macrophages	ANXA5	0.313
COTL1	0	0.893475	0.711	0.151	0	Monocytes/macrophages	COTL1	0.56
KCTD12	0	0.892107	0.684	0.15	0	Monocytes/macrophages	KCTD12	0.534
PLD3	0	0.890991	0.737	0.451	0	Monocytes/macrophages	PLD3	0.286
FTLP3	0	0.889807	0.572	0.088	0	Monocytes/macrophages	FTLP3	0.484
SPN	0	0.882549	0.547	0.081	0	Monocytes/macrophages	SPN	0.466
CTSA	0	0.878579	0.776	0.385	0	Monocytes/macrophages	CTSA	0.391
JAML	0	0.877455	0.541	0.077	0	Monocytes/macrophages	JAML	0.464
TNFSF13B	0	0.873677	0.52	0.065	0	Monocytes/macrophages	TNFSF13B	0.455
BHLHE41	0	0.872936	0.593	0.205	0	Monocytes/macrophages	BHLHE41	0.388
UPP1	0	0.87089	0.666	0.209	0	Monocytes/macrophages	UPP1	0.457
CFD	0	0.869838	0.52	0.184	0	Monocytes/macrophages	CFD	0.336
SLC7A7	0	0.866126	0.546	0.041	0	Monocytes/macrophages	SLC7A7	0.505
LRP1	0	0.860012	0.564	0.099	0	Monocytes/macrophages	LRP1	0.465
SNX2	0	0.85625	0.694	0.258	0	Monocytes/macrophages	SNX2	0.436
LACTB	0	0.856118	0.672	0.207	0	Monocytes/macrophages	LACTB	0.465
PFN1	0	0.853407	0.967	0.752	0	Monocytes/macrophages	PFN1	0.215
PECAM1	0	0.849806	0.613	0.102	0	Monocytes/macrophages	PECAM1	0.511
ATP6V0B	0	0.847685	0.843	0.49	0	Monocytes/macrophages	ATP6V0B	0.353
GRINA	0	0.845396	0.72	0.31	0	Monocytes/macrophages	GRINA	0.41
RNASET2	0	0.844383	0.722	0.274	0	Monocytes/macrophages	RNASET2	0.448
FKBP15	0	0.842435	0.603	0.16	0	Monocytes/macrophages	FKBP15	0.443
SLA	0	0.839393	0.56	0.069	0	Monocytes/macrophages	SLA	0.491
COLEC12	0	0.838753	0.592	0.191	0	Monocytes/macrophages	COLEC12	0.401
LST1	0	0.835704	0.748	0.126	0	Monocytes/macrophages	LST1	0.622
MGST3	0	0.832304	0.729	0.33	0	Monocytes/macrophages	MGST3	0.399
PYCARD	0	0.830781	0.676	0.222	0	Monocytes/macrophages	PYCARD	0.454
RGCC	0	0.814916	0.511	0.104	0	Monocytes/macrophages	RGCC	0.407
TIMP2	0	0.809136	0.574	0.137	0	Monocytes/macrophages	TIMP2	0.437
ACTB	0	0.803831	0.997	0.945	0	Monocytes/macrophages	ACTB	0.052
RASSF4	0	0.800362	0.607	0.198	0	Monocytes/macrophages	RASSF4	0.409
GM2A	0	0.797828	0.554	0.128	0	Monocytes/macrophages	GM2A	0.426
CD86	0	0.794458	0.583	0.081	0	Monocytes/macrophages	CD86	0.502
HLA-C	0	0.793556	0.968	0.804	0	Monocytes/macrophages	HLA-C	0.164
CMTM3	0	0.791257	0.54	0.119	0	Monocytes/macrophages	CMTM3	0.421
CLEC7A	0	0.789667	0.53	0.072	0	Monocytes/macrophages	CLEC7A	0.458
ALAS1	0	0.787042	0.551	0.248	0	Monocytes/macrophages	ALAS1	0.303
SGK1	0	0.785791	0.641	0.297	0	Monocytes/macrophages	SGK1	0.344
OAZ1	0	0.784135	0.94	0.723	0	Monocytes/macrophages	OAZ1	0.217
SYK	0	0.777351	0.617	0.155	0	Monocytes/macrophages	SYK	0.462
ASAH1	0	0.775382	0.871	0.559	0	Monocytes/macrophages	ASAH1	0.312
FCGRT	0	0.772974	0.767	0.402	0	Monocytes/macrophages	FCGRT	0.365
CEBPB	0	0.76796	0.646	0.305	0	Monocytes/macrophages	CEBPB	0.341
ANXA2	0	0.767645	0.961	0.77	0	Monocytes/macrophages	ANXA2	0.191
TMSB10	0	0.765461	0.998	0.937	0	Monocytes/macrophages	TMSB10	0.061
CPVL	0	0.759286	0.643	0.086	0	Monocytes/macrophages	CPVL	0.557
TPP1	0	0.755684	0.68	0.288	0	Monocytes/macrophages	TPP1	0.392
ZYX	0	0.754419	0.585	0.124	0	Monocytes/macrophages	ZYX	0.461
CFL1	0	0.7543	0.943	0.739	0	Monocytes/macrophages	CFL1	0.204
LIMS1	0	0.753249	0.755	0.381	0	Monocytes/macrophages	LIMS1	0.374
LITAF	0	0.752151	0.894	0.637	0	Monocytes/macrophages	LITAF	0.257
ARPC3	0	0.750064	0.887	0.558	0	Monocytes/macrophages	ARPC3	0.329
RAB31	0	0.741903	0.791	0.364	0	Monocytes/macrophages	RAB31	0.427
CD74	0	0.741209	1	0.977	0	Monocytes/macrophages	CD74	0.023
CREG1	0	0.733355	0.625	0.246	0	Monocytes/macrophages	CREG1	0.379
APBB1IP	0	0.730994	0.593	0.116	0	Monocytes/macrophages	APBB1IP	0.477
BRI3	0	0.727982	0.759	0.469	0	Monocytes/macrophages	BRI3	0.29
COLGALT1	0	0.723425	0.527	0.105	0	Monocytes/macrophages	COLGALT1	0.422
ATP1B3	0	0.720868	0.568	0.151	0	Monocytes/macrophages	ATP1B3	0.417
ATP6AP1	0	0.71705	0.686	0.32	0	Monocytes/macrophages	ATP6AP1	0.366
HLA-DPB1	0	0.715263	0.98	0.737	0	Monocytes/macrophages	HLA-DPB1	0.243
LGALS3	0	0.712284	0.957	0.833	0	Monocytes/macrophages	LGALS3	0.124
GPCPD1	0	0.708054	0.592	0.223	0	Monocytes/macrophages	GPCPD1	0.369
GLIPR1	0	0.707167	0.611	0.148	0	Monocytes/macrophages	GLIPR1	0.463
FXYD5	0	0.706761	0.762	0.374	0	Monocytes/macrophages	FXYD5	0.388
HLA-DMA	0	0.706555	0.915	0.635	0	Monocytes/macrophages	HLA-DMA	0.28
YWHAH	0	0.704262	0.69	0.285	0	Monocytes/macrophages	YWHAH	0.405
ARHGDIB	0	0.701706	0.857	0.477	0	Monocytes/macrophages	ARHGDIB	0.38
CHCHD10	0	0.70126	0.671	0.317	0	Monocytes/macrophages	CHCHD10	0.354
HEXA	0	0.700161	0.611	0.224	0	Monocytes/macrophages	HEXA	0.387
MDH1	0	0.698855	0.641	0.275	0	Monocytes/macrophages	MDH1	0.366
H2AFY	0	0.689905	0.846	0.533	0	Monocytes/macrophages	H2AFY	0.313
CLIC1	0	0.686506	0.841	0.515	0	Monocytes/macrophages	CLIC1	0.326
LGALS9	0	0.684569	0.638	0.255	0	Monocytes/macrophages	LGALS9	0.383
DECR1	0	0.684017	0.663	0.314	0	Monocytes/macrophages	DECR1	0.349
RNF13	0	0.683971	0.706	0.345	0	Monocytes/macrophages	RNF13	0.361
PGD	0	0.681454	0.603	0.257	0	Monocytes/macrophages	PGD	0.346
M6PR	0	0.672992	0.664	0.283	0	Monocytes/macrophages	M6PR	0.381
RGS1	0	0.66769	0.562	0.257	0	Monocytes/macrophages	RGS1	0.305
SKAP2	0	0.661147	0.677	0.298	0	Monocytes/macrophages	SKAP2	0.379
ATP6AP2	0	0.660655	0.741	0.402	0	Monocytes/macrophages	ATP6AP2	0.339
ARPC5	0	0.660619	0.858	0.556	0	Monocytes/macrophages	ARPC5	0.302
CARD16	0	0.654645	0.529	0.161	0	Monocytes/macrophages	CARD16	0.368
ATP6V0D1	0	0.651254	0.58	0.217	0	Monocytes/macrophages	ATP6V0D1	0.363
GAA	0	0.647968	0.502	0.141	0	Monocytes/macrophages	GAA	0.361
NCEH1	0	0.647724	0.522	0.173	0	Monocytes/macrophages	NCEH1	0.349
ARPC1B	0	0.643663	0.69	0.318	0	Monocytes/macrophages	ARPC1B	0.372
DUSP1	0	0.641948	0.806	0.565	0	Monocytes/macrophages	DUSP1	0.241
YBX1	0	0.640947	0.952	0.804	0	Monocytes/macrophages	YBX1	0.148
POMP	0	0.64021	0.757	0.419	0	Monocytes/macrophages	POMP	0.338
GUSB	0	0.631524	0.792	0.537	0	Monocytes/macrophages	GUSB	0.255
ACTR3	0	0.628721	0.774	0.426	0	Monocytes/macrophages	ACTR3	0.348
EFHD2	0	0.627667	0.52	0.144	0	Monocytes/macrophages	EFHD2	0.376
RNF130	0	0.624122	0.523	0.168	0	Monocytes/macrophages	RNF130	0.355
IFI16	0	0.622055	0.794	0.44	0	Monocytes/macrophages	IFI16	0.354
GAPDH	0	0.621093	0.958	0.773	0	Monocytes/macrophages	GAPDH	0.185
DNASE2	0	0.620438	0.604	0.286	0	Monocytes/macrophages	DNASE2	0.318
SDCBP	0	0.618648	0.755	0.438	0	Monocytes/macrophages	SDCBP	0.317
TGOLN2	0	0.617015	0.676	0.356	0	Monocytes/macrophages	TGOLN2	0.32
PSMA7	0	0.612615	0.973	0.866	0	Monocytes/macrophages	PSMA7	0.107
RAC2	0	0.612174	0.534	0.152	0	Monocytes/macrophages	RAC2	0.382
ATP5MC3	0	0.610929	0.802	0.53	0	Monocytes/macrophages	ATP5MC3	0.272
ACTR2	0	0.607097	0.838	0.554	0	Monocytes/macrophages	ACTR2	0.284
TNFAIP2	0	0.604654	0.508	0.165	0	Monocytes/macrophages	TNFAIP2	0.343
C9orf16	0	0.604573	0.543	0.221	0	Monocytes/macrophages	C9orf16	0.322
SLC31A1	0	0.604476	0.559	0.228	0	Monocytes/macrophages	SLC31A1	0.331
MGAT1	0	0.602731	0.54	0.181	0	Monocytes/macrophages	MGAT1	0.359
VASP	0	0.602105	0.54	0.154	0	Monocytes/macrophages	VASP	0.386
HLA-B	0	0.597595	0.991	0.909	0	Monocytes/macrophages	HLA-B	0.082
HLA-A	0	0.596731	0.938	0.778	0	Monocytes/macrophages	HLA-A	0.16
LAMP1	0	0.595983	0.584	0.288	0	Monocytes/macrophages	LAMP1	0.296
ACTN1	0	0.59163	0.564	0.228	0	Monocytes/macrophages	ACTN1	0.336
2023-09-11	0	0.59019	0.564	0.239	0	Monocytes/macrophages	2023-09-11	0.325
EML4	0	0.58762	0.744	0.501	0	Monocytes/macrophages	EML4	0.243
DBI	0	0.587585	0.886	0.688	0	Monocytes/macrophages	DBI	0.198
OSBPL11	0	0.58141	0.524	0.167	0	Monocytes/macrophages	OSBPL11	0.357
TXNIP	0	0.57429	0.979	0.889	0	Monocytes/macrophages	TXNIP	0.09
GSN	0	0.573626	0.772	0.475	0	Monocytes/macrophages	GSN	0.297
LAMP2	0	0.572458	0.675	0.37	0	Monocytes/macrophages	LAMP2	0.305
ATOX1	0	0.565926	0.597	0.286	0	Monocytes/macrophages	ATOX1	0.311
S100A10	0	0.563135	0.957	0.834	0	Monocytes/macrophages	S100A10	0.123
CD99	0	0.562294	0.547	0.256	0	Monocytes/macrophages	CD99	0.291
SERF2	0	0.56031	0.974	0.886	0	Monocytes/macrophages	SERF2	0.088
RNH1	0	0.559983	0.674	0.36	0	Monocytes/macrophages	RNH1	0.314
TLN1	0	0.556814	0.72	0.417	0	Monocytes/macrophages	TLN1	0.303
LRRFIP1	0	0.556333	0.907	0.728	0	Monocytes/macrophages	LRRFIP1	0.179
RGS10	0	0.551949	0.513	0.148	0	Monocytes/macrophages	RGS10	0.365
IQGAP2	0	0.550048	0.562	0.261	0	Monocytes/macrophages	IQGAP2	0.301
FAM96A	0	0.547591	0.59	0.264	0	Monocytes/macrophages	FAM96A	0.326
MYL6	0	0.541192	0.957	0.872	0	Monocytes/macrophages	MYL6	0.085
SNX3	0	0.533021	0.758	0.447	0	Monocytes/macrophages	SNX3	0.311
TPM4	0	0.531832	0.876	0.715	0	Monocytes/macrophages	TPM4	0.161
KLF6	0	0.52934	0.801	0.539	0	Monocytes/macrophages	KLF6	0.262
ITM2B	0	0.528196	0.958	0.812	0	Monocytes/macrophages	ITM2B	0.146
CAP1	0	0.528042	0.858	0.623	0	Monocytes/macrophages	CAP1	0.235
COX4I1	0	0.526454	0.843	0.597	0	Monocytes/macrophages	COX4I1	0.246
UGP2	0	0.519786	0.597	0.316	0	Monocytes/macrophages	UGP2	0.281
RAB7A	0	0.508844	0.624	0.326	0	Monocytes/macrophages	RAB7A	0.298
SERPING1	6.56568e-281	0.650642	0.517	0.288	1.70524e-276	Monocytes/macrophages	SERPING1	0.229
TCF7L2	7.04879e-228	0.560726	0.535	0.344	1.83071e-223	Monocytes/macrophages	TCF7L2	0.191
ALDH2	7.72272e-221	0.501266	0.728	0.584	2.00574e-216	Monocytes/macrophages	ALDH2	0.144
HLA-DRB6	1.1268e-86	0.608258	0.547	0.552	2.92654e-82	Monocytes/macrophages	HLA-DRB6	-0.005
TPSB2	0	4.06284	0.977	0.082	0	Mast_cells	TPSB2	0.895
CPA3	0	3.49725	0.938	0.029	0	Mast_cells	CPA3	0.909
TPSAB1	0	3.06681	0.921	0.02	0	Mast_cells	TPSAB1	0.901
MS4A2	0	2.12285	0.819	0.011	0	Mast_cells	MS4A2	0.808
KIT	0	1.40336	0.65	0.02	0	Mast_cells	KIT	0.63
SLC18A2	0	1.35907	0.588	0.011	0	Mast_cells	SLC18A2	0.577
GATA2	0	1.30906	0.548	0.005	0	Mast_cells	GATA2	0.543
RHEX	0	1.23841	0.559	0.004	0	Mast_cells	RHEX	0.555
VWA5A	1.23739e-75	1.22262	0.599	0.153	3.21375e-71	Mast_cells	VWA5A	0.446
HPGDS	3.09904e-67	1.07778	0.621	0.173	8.04883e-63	Mast_cells	HPGDS	0.448
RGS2	1.47339e-49	1.15209	0.689	0.249	3.82669e-45	Mast_cells	RGS2	0.44
CD69	1.83177e-46	1.51266	0.616	0.221	4.75747e-42	Mast_cells	CD69	0.395
HPGD1	2.06435e-44	0.954145	0.695	0.279	5.36154e-40	Mast_cells	HPGD	0.416
RGS11	4.41868e-41	1.07775	0.876	0.448	1.14762e-36	Mast_cells	RGS1	0.428
SAMSN1	1.78287e-32	0.831887	0.588	0.25	4.63046e-28	Mast_cells	SAMSN1	0.338
CLU1	1.56365e-30	0.619491	0.672	0.271	4.06112e-26	Mast_cells	CLU	0.401
ACSL4	1.08306e-24	0.866838	0.548	0.262	2.81293e-20	Mast_cells	ACSL4	0.286
H3F3B	3.03713e-20	0.567873	0.977	0.942	7.88803e-16	Mast_cells	H3F3B	0.035
ZFP36	3.91218e-17	0.520144	0.757	0.507	1.01607e-12	Mast_cells	ZFP36	0.25
HSPA1B	5.29723e-17	0.519941	0.684	0.423	1.3758e-12	Mast_cells	HSPA1B	0.261
LMO4	1.08065e-15	0.784437	0.616	0.42	2.80667e-11	Mast_cells	LMO4	0.196
FOS	7.95354e-14	0.605485	0.91	0.834	2.06569e-09	Mast_cells	FOS	0.076
DUSP11	8.88839e-14	0.548981	0.864	0.718	2.30849e-09	Mast_cells	DUSP1	0.146
NFKBIZ	1.18115e-13	0.759063	0.554	0.336	3.06769e-09	Mast_cells	NFKBIZ	0.218
NFKBIA	2.83534e-12	0.605299	0.921	0.833	7.36395e-08	Mast_cells	NFKBIA	0.088
HSPA1A	4.83105e-12	0.543319	0.864	0.701	1.25472e-07	Mast_cells	HSPA1A	0.163
KLF61	1.42031e-11	0.569362	0.842	0.706	3.68883e-07	Mast_cells	KLF6	0.136
CD82	2.81813e-11	0.503859	0.508	0.319	7.31925e-07	Mast_cells	CD82	0.189
EGR1	6.12637e-11	0.529797	0.588	0.399	1.59114e-06	Mast_cells	EGR1	0.189
DNAJB1	1.66667e-10	0.563369	0.689	0.514	4.32867e-06	Mast_cells	DNAJB1	0.175
BTG1	1.6989e-10	0.514114	0.887	0.786	4.41237e-06	Mast_cells	BTG1	0.101
PPP1R15A	1.09952e-08	0.576525	0.605	0.444	0.000285566	Mast_cells	PPP1R15A	0.161
TRAC	0	1.68739	0.523	0.035	0	T_cells	TRAC	0.488
CD2	1.7478e-265	1.97189	0.6	0.065	4.53938e-261	T_cells	CD2	0.535
TRBC2	1.04812e-225	1.81533	0.519	0.055	2.72217e-221	T_cells	TRBC2	0.464
CD691	2.69081e-90	2.12697	0.646	0.218	6.98857e-86	T_cells	CD69	0.428
BIRC3	2.10254e-69	1.22686	0.554	0.184	5.46072e-65	T_cells	BIRC3	0.37
RPS27	3.31955e-68	0.915107	0.996	0.988	8.62155e-64	T_cells	RPS27	0.008
RPS29	4.43725e-68	0.881519	0.981	0.967	1.15244e-63	T_cells	RPS29	0.014
IL32	8.46134e-63	1.2342	0.515	0.169	2.19758e-58	T_cells	IL32	0.346
BTG11	3.55951e-62	1.23305	0.927	0.785	9.24475e-58	T_cells	BTG1	0.142
RPL21	3.36042e-60	0.799557	0.988	0.963	8.72769e-56	T_cells	RPL21	0.025
RPLP2	1.37236e-50	0.580305	0.992	0.982	3.5643e-46	T_cells	RPLP2	0.01
CCL5	1.12588e-49	2.45395	0.523	0.213	2.92413e-45	T_cells	CCL5	0.31
STK17B	1.00178e-47	1.07772	0.565	0.25	2.60181e-43	T_cells	STK17B	0.315
RPL13A	1.33876e-47	0.709585	0.985	0.955	3.47702e-43	T_cells	RPL13A	0.03
RPLP1	5.37242e-45	0.523647	0.992	0.993	1.39532e-40	T_cells	RPLP1	-0.001
RPS6	2.62018e-44	0.602895	0.977	0.962	6.80514e-40	T_cells	RPS6	0.015
RPS3	7.85342e-41	0.691986	0.965	0.928	2.03969e-36	T_cells	RPS3	0.037
RPL37	6.62973e-40	0.576924	0.981	0.973	1.72187e-35	T_cells	RPL37	0.008
RPS15	9.69227e-40	0.585238	0.973	0.949	2.51728e-35	T_cells	RPS15	0.024
RPL23A	8.25348e-39	0.944363	0.908	0.84	2.14359e-34	T_cells	RPL23A	0.068
RPL13	1.76781e-38	0.578311	0.977	0.97	4.59136e-34	T_cells	RPL13	0.007
CXCR4	2.97275e-37	1.10094	0.577	0.3	7.72083e-33	T_cells	CXCR4	0.277
HIST1H4C	2.23836e-36	1.71375	0.754	0.606	5.81347e-32	T_cells	HIST1H4C	0.148
PTMA	3.73368e-33	0.516057	0.992	0.996	9.69711e-29	T_cells	PTMA	-0.004
RPL31	1.39092e-31	0.538217	0.992	0.977	3.61249e-27	T_cells	RPL31	0.015
RPS27A	8.86143e-30	0.672307	0.927	0.907	2.30149e-25	T_cells	RPS27A	0.02
H3F3B1	2.2865e-29	0.608796	0.946	0.943	5.93851e-25	T_cells	H3F3B	0.003
RPL30	9.36582e-29	0.523131	0.938	0.942	2.43249e-24	T_cells	RPL30	-0.004
RPS19	2.53905e-28	0.577041	0.981	0.963	6.59441e-24	T_cells	RPS19	0.018
RPS18	4.6214e-28	0.613475	0.942	0.94	1.20027e-23	T_cells	RPS18	0.002
RPS211	6.843e-28	0.515007	0.927	0.903	1.77726e-23	T_cells	RPS21	0.024
RPL18A	6.78068e-27	0.587226	0.908	0.887	1.76108e-22	T_cells	RPL18A	0.021
RPL36	2.85423e-26	0.565508	0.915	0.884	7.413e-22	T_cells	RPL36	0.031
RPL34	5.91506e-26	0.502522	0.958	0.949	1.53626e-21	T_cells	RPL34	0.009
RPS12	9.18391e-25	0.508722	0.915	0.926	2.38525e-20	T_cells	RPS12	-0.011
RPS14	1.25918e-24	0.507779	0.931	0.95	3.27035e-20	T_cells	RPS14	-0.019
CD521	1.3992e-23	0.507221	0.931	0.718	3.634e-19	T_cells	CD52	0.213
RPL32	2.89809e-23	0.511935	0.931	0.937	7.52692e-19	T_cells	RPL32	-0.006
RPS25	5.56329e-23	0.511615	0.869	0.87	1.4449e-18	T_cells	RPS25	-0.001
RPS3A	1.10579e-21	0.500593	0.908	0.893	2.87195e-17	T_cells	RPS3A	0.015
PNRC1	3.18237e-21	0.629531	0.792	0.734	8.26525e-17	T_cells	PNRC1	0.058
RPL39	3.62253e-20	0.52639	0.908	0.932	9.40844e-16	T_cells	RPL39	-0.024
SYNE21	1.80593e-19	0.731985	0.527	0.303	4.69036e-15	T_cells	SYNE2	0.224
RPS26	8.4579e-18	0.607563	0.8	0.83	2.19669e-13	T_cells	RPS26	-0.03
RGS12	2.19881e-16	0.647806	0.635	0.45	5.71076e-12	T_cells	RGS1	0.185
RBMX	3.43327e-16	0.647163	0.627	0.548	8.9169e-12	T_cells	RBMX	0.079
JUN	1.82075e-15	0.519759	0.896	0.913	4.72884e-11	T_cells	JUN	-0.017
HMGB1	1.77913e-14	0.833616	0.865	0.904	4.62076e-10	T_cells	HMGB1	-0.039
RAC21	2.05824e-14	0.744511	0.523	0.395	5.34565e-10	T_cells	RAC2	0.128
SH3KBP1	2.9965e-14	0.805118	0.523	0.404	7.78252e-10	T_cells	SH3KBP1	0.119
RPS5	5.56535e-13	0.556681	0.781	0.802	1.44543e-08	T_cells	RPS5	-0.021
RPL41	1.08903e-11	0.572283	0.669	0.691	2.82842e-07	T_cells	RPL41	-0.022
RPSA	1.84246e-10	0.512661	0.685	0.688	4.78525e-06	T_cells	RPSA	-0.003
HNRNPD	1.98931e-10	0.597415	0.662	0.661	5.16664e-06	T_cells	HNRNPD	0.001
HNRNPA2B1	1.13392e-09	0.506564	0.746	0.783	2.94501e-05	T_cells	HNRNPA2B1	-0.037
SRSF7	1.50017e-09	0.572825	0.554	0.511	3.89624e-05	T_cells	SRSF7	0.043
NOP58	1.03275e-07	0.538997	0.515	0.491	0.00268226	T_cells	NOP58	0.024
RAD21	3.41417e-07	0.510492	0.581	0.584	0.00886727	T_cells	RAD21	-0.003
DNAJB11	4.05802e-07	0.677227	0.554	0.515	0.0105395	T_cells	DNAJB1	0.039
CBX3	4.71012e-07	0.569183	0.712	0.795	0.0122331	T_cells	CBX3	-0.083
PFN11	1.86945e-06	0.511593	0.877	0.89	0.0485534	T_cells	PFN1	-0.013
S100B	0	3.23826	0.824	0.051	0	Dendritic_cells	S100B	0.773
CD207	0	2.55034	0.669	0.016	0	Dendritic_cells	CD207	0.653
CD1A	0	2.50343	0.669	0.018	0	Dendritic_cells	CD1A	0.651
FCER1A	0	2.38648	0.696	0.028	0	Dendritic_cells	FCER1A	0.668
LTB	0	2.37376	0.673	0.088	0	Dendritic_cells	LTB	0.585
FCGBP	0	2.11229	0.596	0.073	0	Dendritic_cells	FCGBP	0.523
CD1C	0	2.09306	0.709	0.04	0	Dendritic_cells	CD1C	0.669
PKIB	0	1.89989	0.702	0.077	0	Dendritic_cells	PKIB	0.625
CD1E	0	1.70525	0.653	0.023	0	Dendritic_cells	CD1E	0.63
HLA-DQB2	6.28827e-300	3.18949	0.713	0.151	1.63319e-295	Dendritic_cells	HLA-DQB2	0.562
TNF	4.01492e-173	1.55251	0.553	0.131	1.04275e-168	Dendritic_cells	TNF	0.422
HLA-DPB11	1.18032e-153	0.989654	1	0.89	3.06554e-149	Dendritic_cells	HLA-DPB1	0.11
PAK1	2.0842e-152	1.30042	0.784	0.381	5.4131e-148	Dendritic_cells	PAK1	0.403
CD741	1.80722e-150	0.73652	1	0.991	4.6937e-146	Dendritic_cells	CD74	0.009
NAPSB	2.44179e-142	1.2665	0.544	0.154	6.34183e-138	Dendritic_cells	NAPSB	0.39
TMSB101	8.97913e-137	0.731021	1	0.976	2.33206e-132	Dendritic_cells	TMSB10	0.024
HLA-DQB11	5.71513e-132	0.857663	0.984	0.884	1.48433e-127	Dendritic_cells	HLA-DQB1	0.1
ACTB1	9.75731e-124	0.823871	1	0.978	2.53417e-119	Dendritic_cells	ACTB	0.022
LST11	2.58359e-120	1.38133	0.824	0.517	6.71011e-116	Dendritic_cells	LST1	0.307
C15orf48	2.05725e-105	1.32551	0.622	0.263	5.34309e-101	Dendritic_cells	C15orf48	0.359
HLA-DPA11	3.47481e-105	0.720315	0.993	0.919	9.02479e-101	Dendritic_cells	HLA-DPA1	0.074
RPS191	8.78669e-102	0.673308	0.984	0.963	2.28208e-97	Dendritic_cells	RPS19	0.021
CKLF	7.03712e-101	1.32009	0.713	0.414	1.82768e-96	Dendritic_cells	CKLF	0.299
RPS291	2.01071e-97	0.659326	0.993	0.966	5.22223e-93	Dendritic_cells	RPS29	0.027
HLA-DQA11	1.64839e-95	0.704609	0.987	0.836	4.28119e-91	Dendritic_cells	HLA-DQA1	0.151
CST31	5.61896e-95	1.04133	0.964	0.952	1.45936e-90	Dendritic_cells	CST3	0.012
PFN12	4.34541e-94	0.701248	0.976	0.887	1.12859e-89	Dendritic_cells	PFN1	0.089
RPS271	1.9723e-92	0.568581	1	0.988	5.12246e-88	Dendritic_cells	RPS27	0.012
RPL371	9.48833e-89	0.546534	0.996	0.973	2.46431e-84	Dendritic_cells	RPL37	0.023
HLA-DRA1	1.27635e-88	0.584341	1	0.975	3.31493e-84	Dendritic_cells	HLA-DRA	0.025
ID2	4.04319e-86	1.10817	0.902	0.738	1.0501e-81	Dendritic_cells	ID2	0.164
LCP11	9.62663e-85	0.835066	0.851	0.567	2.50023e-80	Dendritic_cells	LCP1	0.284
HLA-DQA2	6.98171e-81	0.849156	0.8	0.443	1.81329e-76	Dendritic_cells	HLA-DQA2	0.357
RGS13	1.45216e-79	1.16497	0.767	0.445	3.77154e-75	Dendritic_cells	RGS1	0.322
RGS101	4.33523e-79	0.941437	0.676	0.374	1.12595e-74	Dendritic_cells	RGS10	0.302
GPR183	7.51593e-77	1.16437	0.522	0.203	1.95204e-72	Dendritic_cells	GPR183	0.319
HLA-DRB11	3.65896e-75	0.536306	0.998	0.972	9.50306e-71	Dendritic_cells	HLA-DRB1	0.026
RPS23	1.43848e-74	0.559449	0.964	0.938	3.73601e-70	Dendritic_cells	RPS23	0.026
RPL341	1.85281e-73	0.529088	0.982	0.948	4.81211e-69	Dendritic_cells	RPL34	0.034
CD522	3.87908e-72	0.795469	0.92	0.716	1.00748e-67	Dendritic_cells	CD52	0.204
RPS141	9.7875e-68	0.50752	0.978	0.949	2.54201e-63	Dendritic_cells	RPS14	0.029
RPS3A1	1.32304e-64	0.599891	0.936	0.892	3.4362e-60	Dendritic_cells	RPS3A	0.044
TACSTD21	2.36968e-64	1.32702	0.607	0.316	6.15454e-60	Dendritic_cells	TACSTD2	0.291
OGFRL1	3.45458e-64	0.909106	0.564	0.294	8.97223e-60	Dendritic_cells	OGFRL1	0.27
RPL211	1.41077e-59	0.55615	0.982	0.963	3.66405e-55	Dendritic_cells	RPL21	0.019
RPS11	8.7895e-58	0.554092	0.909	0.871	2.28281e-53	Dendritic_cells	RPS11	0.038
STK17B1	9.42674e-58	0.876664	0.507	0.248	2.44831e-53	Dendritic_cells	STK17B	0.259
H3F3B2	1.35421e-53	0.541948	0.967	0.942	3.51715e-49	Dendritic_cells	H3F3B	0.025
RPL23A1	2.65921e-52	0.60684	0.92	0.839	6.90649e-48	Dendritic_cells	RPL23A	0.081
CPVL1	3.54031e-51	1.14642	0.633	0.438	9.1949e-47	Dendritic_cells	CPVL	0.195
NFKBIA1	6.11029e-51	0.909048	0.918	0.832	1.58697e-46	Dendritic_cells	NFKBIA	0.086
GLIPR11	3.09704e-50	0.829208	0.644	0.44	8.04364e-46	Dendritic_cells	GLIPR1	0.204
FGL2	7.67099e-50	0.842598	0.564	0.316	1.99231e-45	Dendritic_cells	FGL2	0.248
PNRC11	9.97884e-49	0.793691	0.816	0.733	2.5917e-44	Dendritic_cells	PNRC1	0.083
RPS27A1	4.18728e-48	0.543668	0.924	0.907	1.08752e-43	Dendritic_cells	RPS27A	0.017
YWHAH1	6.16148e-48	0.778746	0.693	0.541	1.60026e-43	Dendritic_cells	YWHAH	0.152
PSMB9	1.85866e-47	0.753192	0.609	0.396	4.82731e-43	Dendritic_cells	PSMB9	0.213
GSN1	1.72661e-46	0.661309	0.773	0.663	4.48434e-42	Dendritic_cells	GSN	0.11
SH3KBP11	3.9698e-44	0.701337	0.609	0.401	1.03104e-39	Dendritic_cells	SH3KBP1	0.208
SYNGR2	3.28846e-43	0.651498	0.762	0.674	8.54079e-39	Dendritic_cells	SYNGR2	0.088
RPL18A1	4.0322e-42	0.516347	0.936	0.886	1.04724e-37	Dendritic_cells	RPL18A	0.05
BTG12	8.0902e-41	0.789287	0.827	0.786	2.10119e-36	Dendritic_cells	BTG1	0.041
ARHGDIB1	5.05406e-39	0.544501	0.818	0.718	1.31264e-34	Dendritic_cells	ARHGDIB	0.1
COTL11	3.35888e-37	0.652546	0.678	0.505	8.72368e-33	Dendritic_cells	COTL1	0.173
CCL4L2	6.31534e-37	1.00964	0.524	0.301	1.64022e-32	Dendritic_cells	CCL4L2	0.223
AIF11	8.64828e-37	0.505376	0.862	0.676	2.24613e-32	Dendritic_cells	AIF1	0.186
CD861	1.87328e-36	0.664634	0.589	0.398	4.86528e-32	Dendritic_cells	CD86	0.191
GDI2	4.45524e-36	0.680268	0.596	0.449	1.15712e-31	Dendritic_cells	GDI2	0.147
EEF1B2	7.23945e-31	0.536861	0.747	0.717	1.88023e-26	Dendritic_cells	EEF1B2	0.03
IER2	7.86713e-31	0.615511	0.704	0.582	2.04325e-26	Dendritic_cells	IER2	0.122
TMEM14C	2.82815e-27	0.653864	0.509	0.375	7.34528e-23	Dendritic_cells	TMEM14C	0.134
HCK1	1.26429e-24	0.504594	0.667	0.496	3.28361e-20	Dendritic_cells	HCK	0.171
SUB1	7.49787e-24	0.602227	0.633	0.567	1.94735e-19	Dendritic_cells	SUB1	0.066
AP1S2	3.27554e-22	0.563688	0.511	0.371	8.50724e-18	Dendritic_cells	AP1S2	0.14
HSPA1B1	8.91542e-22	0.596486	0.547	0.422	2.31551e-17	Dendritic_cells	HSPA1B	0.125
EGR11	9.37148e-22	0.713325	0.536	0.397	2.43396e-17	Dendritic_cells	EGR1	0.139
FOS1	1.14526e-19	0.503576	0.827	0.835	2.97447e-15	Dendritic_cells	FOS	-0.008
DPYSL2	2.20178e-19	0.519882	0.616	0.574	5.71846e-15	Dendritic_cells	DPYSL2	0.042
TRA2B	1.84952e-14	0.537616	0.536	0.476	4.80357e-10	Dendritic_cells	TRA2B	0.06
PLEK1	5.92688e-13	0.564212	0.529	0.459	1.53933e-08	Dendritic_cells	PLEK	0.07
HSPA1A1	2.78657e-11	0.648621	0.691	0.703	7.23728e-07	Dendritic_cells	HSPA1A	-0.012
GADD45B	1.09548e-10	0.58908	0.598	0.577	2.84517e-06	Dendritic_cells	GADD45B	0.021
RASSF41	3.03488e-10	0.553751	0.524	0.459	7.88219e-06	Dendritic_cells	RASSF4	0.065
NUB1	3.26047e-07	0.766773	0.502	0.53	0.0084681	Dendritic_cells	NUB1	-0.028
IGLC3	0	5.63038	0.609	0.067	0	B_cells	IGLC3	0.542
JCHAIN	0	4.85987	0.832	0.057	0	B_cells	JCHAIN	0.775
MZB1	0	3.13979	0.926	0.014	0	B_cells	MZB1	0.912
ENAM	0	2.47754	0.562	0.026	0	B_cells	ENAM	0.536
ITM2C	0	1.84536	0.705	0.109	0	B_cells	ITM2C	0.596
DERL3	0	1.73403	0.609	0.014	0	B_cells	DERL3	0.595
CD79A	0	1.38917	0.512	0.015	0	B_cells	CD79A	0.497
IGHG1	1.2918e-301	5.34703	0.559	0.067	3.35508e-297	B_cells	IGHG1	0.492
ISG20	7.95564e-254	1.25899	0.551	0.076	2.06624e-249	B_cells	ISG20	0.475
IGHG3	1.10442e-248	4.69789	0.518	0.069	2.86841e-244	B_cells	IGHG3	0.449
SLAMF7	4.08064e-248	1.20108	0.51	0.064	1.05982e-243	B_cells	SLAMF7	0.446
IGLC2	4.10796e-193	6.12105	0.763	0.227	1.06692e-188	B_cells	IGLC2	0.536
SSR4	1.29237e-190	1.94279	0.953	0.678	3.35655e-186	B_cells	SSR4	0.275
IGKC	7.2755e-175	5.76818	0.81	0.288	1.88959e-170	B_cells	IGKC	0.522
HERPUD1	3.57048e-148	1.68268	0.826	0.395	9.27324e-144	B_cells	HERPUD1	0.431
IGHA1	1.30625e-143	5.79468	0.725	0.268	3.3926e-139	B_cells	IGHA1	0.457
IGHG4	1.14845e-124	5.63277	0.601	0.18	2.98276e-120	B_cells	IGHG4	0.421
HSP90B1	7.04767e-93	0.960087	0.97	0.935	1.83042e-88	B_cells	HSP90B1	0.035
SEC11C	1.11395e-92	1.30204	0.719	0.388	2.89316e-88	B_cells	SEC11C	0.331
XBP1	1.67829e-81	1.1824	0.727	0.413	4.35884e-77	B_cells	XBP1	0.314
SELENOK	2.11532e-55	0.992121	0.689	0.465	5.49392e-51	B_cells	SELENOK	0.224
RGS14	2.21837e-49	0.721564	0.755	0.447	5.76154e-45	B_cells	RGS1	0.308
NUCB21	1.9456e-44	0.772836	0.716	0.517	5.05312e-40	B_cells	NUCB2	0.199
PRDX4	2.36419e-36	0.821869	0.507	0.301	6.14027e-32	B_cells	PRDX4	0.206
SELENOS	4.59258e-33	0.763825	0.642	0.508	1.19278e-28	B_cells	SELENOS	0.134
FKBP2	5.03188e-32	0.791262	0.598	0.426	1.30688e-27	B_cells	FKBP2	0.172
SPCS1	4.40762e-24	0.692309	0.62	0.518	1.14475e-19	B_cells	SPCS1	0.102
SPCS2	2.5851e-21	0.605493	0.567	0.449	6.71401e-17	B_cells	SPCS2	0.118
IER21	9.15634e-20	0.692455	0.683	0.583	2.37808e-15	B_cells	IER2	0.1
SUB11	1.13235e-19	0.57089	0.656	0.567	2.94094e-15	B_cells	SUB1	0.089
SPCS3	7.05123e-18	0.583318	0.545	0.45	1.83134e-13	B_cells	SPCS3	0.095
ERLEC1	5.12881e-12	0.50612	0.587	0.536	1.33205e-07	B_cells	ERLEC1	0.051
LMAN1	9.71231e-12	0.500283	0.548	0.492	2.52248e-07	B_cells	LMAN1	0.056
NFKBIA2	3.21314e-08	0.526295	0.818	0.834	0.000834518	B_cells	NFKBIA	-0.016
