# Supplementary material for: Identification of novel gene signature for lung adenocarcinoma by machine learning to predict immunotherapy and prognosis
Source: Front Immunol. 2023 Jul 31;14:1177847. doi: 10.3389/fimmu.2023.1177847 (PMC10424935; doi:10.3389/fimmu.2023.1177847)
Supplement: Supplementary file 8 [file Table_2.xlsx]

## Sheet: Table S2
Table S2. A total of 77 marker genes with P < 0.01
Tag	p.value	HR	Low 95%CI	High 95%CI
PGD	0.01	1.197	1.045	1.371
EFHD2	0.002	1.347	1.118	1.623
CYP4B1	0	0.882	0.83	0.937
SELENBP1	0.002	0.86	0.78	0.948
S100A10	0.002	1.289	1.101	1.508
CD1C	0.002	0.85	0.769	0.94
CD1E	0.003	0.844	0.755	0.943
C4BPA	0.001	0.905	0.853	0.96
ACTR2	0.009	1.439	1.096	1.889
SFTPB	0	0.913	0.873	0.955
ST3GAL5	0.001	0.831	0.741	0.931
ATP5MC3	0.008	1.379	1.089	1.747
STK17B	0.006	0.771	0.639	0.93
SELENOK	0.009	0.69	0.521	0.913
CPA3	0.007	0.895	0.825	0.97
SLC34A2	0.001	0.891	0.835	0.951
KIT	0.007	0.892	0.82	0.97
JCHAIN	0.002	0.88	0.812	0.953
HPGDS	0.002	0.824	0.728	0.932
SCGB3A1	0.004	0.938	0.897	0.98
CLIC1	0.003	1.474	1.144	1.899
HLA-DRB5	0.009	0.898	0.828	0.973
HLA-DQA1	0.007	0.877	0.797	0.966
HLA-DMB	0.006	0.851	0.759	0.954
HLA-DMA	0.001	0.82	0.727	0.926
ADGRF5	0.002	0.869	0.795	0.949
MYO6	0.003	0.763	0.639	0.91
HMGN3	0.006	0.765	0.632	0.925
PKIB	0.001	1.177	1.065	1.3
PERP	0	1.336	1.148	1.554
ACTB	0.002	1.547	1.17	2.044
PHF14	0.006	1.404	1.103	1.787
CBX3	0.005	1.422	1.112	1.818
MTUS1	0.004	0.811	0.703	0.936
DPYSL2	0.001	0.797	0.693	0.917
ASPH	0.002	1.208	1.073	1.36
CTSL	0	1.307	1.148	1.489
FBP1	0.002	0.813	0.714	0.925
CAMK1D	0.001	0.826	0.736	0.928
SLC18A2	0.001	0.714	0.583	0.875
MS4A2	0.002	0.792	0.685	0.916
CFL1	0	1.879	1.367	2.583
BIRC3	0.001	1.22	1.087	1.369
EXPH5	0.004	0.775	0.653	0.92
JAML	0.006	0.818	0.708	0.943
GAPDH	0	1.567	1.314	1.868
LMO3	0.004	0.886	0.816	0.962
TUBA1B	0.001	1.337	1.12	1.596
KRT7	0.002	1.246	1.083	1.434
KRT8	0	1.456	1.24	1.709
KRT18	0	1.468	1.249	1.726
ALDH2	0.008	0.82	0.708	0.95
KLF5	0.007	1.227	1.058	1.423
RNASE1	0.003	0.871	0.794	0.955
MBIP	0.001	0.805	0.707	0.917
NKX2-1	0	0.862	0.805	0.924
ACTN1	0.002	1.32	1.11	1.571
NOP10	0.005	1.404	1.109	1.778
ANXA2	0.002	1.343	1.119	1.612
CTSH	0.001	0.824	0.737	0.922
C16orf89	0.001	0.908	0.859	0.959
HERPUD1	0.001	0.692	0.552	0.868
PFN1	0.002	1.692	1.218	2.35
LMAN1	0.008	1.347	1.08	1.682
CD79A	0.004	0.878	0.804	0.959
CXCL17	0	0.87	0.816	0.927
PLAUR	0.002	1.233	1.082	1.405
VASP	0.001	1.484	1.178	1.869
AP2S1	0.001	1.565	1.212	2.019
FCGRT	0.009	0.796	0.67	0.945
NAPSA	0	0.909	0.864	0.956
WFDC2	0.003	0.885	0.816	0.96
CEBPB	0.008	1.311	1.075	1.599
CLIC6	0	0.871	0.812	0.934
SUSD2	0.004	0.904	0.845	0.968
CD99	0.008	1.31	1.074	1.598
SYAP1	0.003	1.482	1.148	1.914
