# Supplementary material for: Identification of novel gene signature for lung adenocarcinoma by machine learning to predict immunotherapy and prognosis
Source: Front Immunol. 2023 Jul 31;14:1177847. doi: 10.3389/fimmu.2023.1177847 (PMC10424935; doi:10.3389/fimmu.2023.1177847)
Supplement: Supplementary file 9 [file Table_3.xlsx]

## Sheet: Table S3
Table S3. A total of 109 DEGs associated with overall survival
Tag	p.value	HR	Low 95%CI	High 95%CI	coef
MS4A2	0.002	0.792	0.685	0.916	-0.233
CPA3	0.007	0.895	0.825	0.97	-0.111
FMO2	0.008	0.856	0.763	0.96	-0.156
HLA__DPB1	0.012	0.874	0.787	0.97	-0.135
HLA__DPA1	0.026	0.893	0.808	0.986	-0.113
TPSAB1	0.038	0.908	0.829	0.995	-0.096
TPX2	0	1.245	1.125	1.377	0.219
MYBL2	0.002	1.149	1.052	1.254	0.139
KIF2C	0	1.224	1.096	1.368	0.202
HLA__DRB1	0.021	0.891	0.807	0.983	-0.116
HLA__DRB5	0.009	0.898	0.828	0.973	-0.108
ADGRF5	0.002	0.869	0.795	0.949	-0.141
TPSB2	0.028	0.911	0.838	0.99	-0.093
KIF4A	0	1.277	1.138	1.432	0.244
CDC45	0.001	1.211	1.079	1.358	0.191
NCAPG	0	1.261	1.122	1.417	0.232
CDKN3	0	1.305	1.16	1.469	0.266
SUSD2	0.004	0.904	0.845	0.968	-0.1
NCAPH	0	1.231	1.096	1.383	0.208
CENPW	0.005	1.189	1.052	1.344	0.173
TTK	0.001	1.215	1.078	1.369	0.194
RRM2	0	1.297	1.157	1.453	0.26
DLGAP5	0	1.309	1.167	1.467	0.269
PRR11	0	1.264	1.119	1.429	0.235
MELK	0	1.218	1.092	1.359	0.198
SLC2A1	0	1.251	1.133	1.381	0.224
ANLN	0	1.325	1.192	1.474	0.282
CCNA2	0	1.299	1.157	1.459	0.262
TOP2A	0.002	1.172	1.058	1.299	0.159
DLC1	0.018	0.879	0.79	0.978	-0.129
GGTLC1	0	0.882	0.824	0.944	-0.126
CDK1	0	1.27	1.127	1.432	0.239
MAD2L1	0	1.276	1.121	1.451	0.243
DEPDC1	0	1.256	1.113	1.417	0.228
DEPDC1B	0	1.292	1.142	1.463	0.257
TMPRSS2	0	0.851	0.778	0.931	-0.161
CYP4B1	0	0.882	0.83	0.937	-0.126
RAD51AP1	0.007	1.191	1.048	1.353	0.174
HMMR	0	1.353	1.191	1.537	0.302
C16orf89	0.001	0.908	0.859	0.959	-0.097
CCL17	0.026	0.908	0.833	0.989	-0.097
PEBP4	0.008	0.916	0.859	0.977	-0.088
BUB1	0.001	1.239	1.098	1.398	0.214
MKI67	0	1.252	1.118	1.403	0.225
S100P	0.006	1.072	1.02	1.125	0.069
VSIG2	0.003	0.899	0.837	0.965	-0.107
NAPSA	0	0.909	0.864	0.956	-0.096
CACNA2D2	0	0.877	0.815	0.943	-0.132
ABCA3	0.001	0.872	0.804	0.945	-0.137
RNASE1	0.003	0.871	0.794	0.955	-0.138
SHCBP1	0	1.361	1.178	1.573	0.309
CIP2A	0.005	1.214	1.06	1.391	0.194
ST3GAL5	0.001	0.831	0.741	0.931	-0.185
SCGB3A2	0.015	0.947	0.907	0.989	-0.054
SELENBP1	0.002	0.86	0.78	0.948	-0.151
SFTA3	0	0.855	0.798	0.915	-0.157
TMEM163	0.001	0.851	0.772	0.938	-0.161
INHA	0.007	1.092	1.024	1.164	0.088
LYPD3	0	1.206	1.118	1.302	0.188
CLSPN	0.002	1.231	1.081	1.402	0.208
TDRD10	0.013	0.867	0.775	0.97	-0.142
PTTG1	0	1.323	1.154	1.518	0.28
CRYM	0.041	0.924	0.857	0.997	-0.079
TPPP	0.015	0.873	0.784	0.974	-0.135
ACSS1	0.001	0.796	0.696	0.911	-0.228
LMO3	0.004	0.886	0.816	0.962	-0.121
PLOD2	0.001	1.195	1.074	1.329	0.178
KRT6A	0	1.131	1.078	1.186	0.123
ZDHHC11B	0.001	0.832	0.745	0.93	-0.183
GJB3	0	1.216	1.128	1.311	0.195
SFTPB	0	0.913	0.873	0.955	-0.091
POPDC3	0	1.17	1.072	1.277	0.157
SERPINB5	0	1.142	1.071	1.219	0.133
FOLR1	0.028	0.931	0.873	0.992	-0.072
B3GNT8	0.004	0.862	0.78	0.953	-0.148
LOXL2	0	1.283	1.151	1.431	0.249
CLDN2	0.005	0.913	0.857	0.973	-0.091
WIF1	0.022	0.932	0.877	0.99	-0.071
EGLN3	0.001	1.153	1.057	1.258	0.143
ADGRF4	0	1.178	1.076	1.29	0.164
SCNN1B	0.001	0.869	0.799	0.945	-0.141
MELTF	0	1.324	1.188	1.476	0.281
TNNT1	0.002	1.106	1.037	1.18	0.101
AQP5	0.033	0.946	0.898	0.995	-0.056
KLK6	0.005	1.097	1.029	1.17	0.093
ARNTL2	0	1.304	1.169	1.455	0.266
IGF2BP3	0.001	1.163	1.065	1.271	0.151
CHIA	0.015	0.894	0.817	0.979	-0.112
HOPX	0.015	0.909	0.842	0.982	-0.095
PKP2	0	1.278	1.161	1.406	0.245
PARM1	0.008	0.876	0.795	0.965	-0.133
IGF2BP2	0.011	1.148	1.032	1.276	0.138
CXCL17	0	0.87	0.816	0.927	-0.139
NKX2__1	0	0.862	0.805	0.924	-0.148
LPL	0.025	0.91	0.837	0.988	-0.095
KRT16	0.001	1.121	1.049	1.198	0.114
SLC14A2	0.045	0.903	0.817	0.998	-0.102
TMPRSS11E	0.001	1.113	1.043	1.188	0.107
AQP3	0.02	0.914	0.848	0.986	-0.09
C15orf48	0.041	1.087	1.003	1.178	0.084
PCP4L1	0.003	0.903	0.844	0.967	-0.101
SLC22A31	0.013	0.919	0.861	0.982	-0.084
TNS4	0	1.178	1.1	1.262	0.164
SFTA2	0.031	0.932	0.874	0.994	-0.071
CDA	0.011	1.095	1.021	1.175	0.091
PGC	0.007	0.949	0.913	0.986	-0.053
COL11A1	0.009	1.091	1.022	1.164	0.087
NTS	0.001	1.102	1.042	1.166	0.097
GFRA3	0.027	0.928	0.868	0.992	-0.075
